# Supplementary material for: Blood transcriptomic diagnosis of pulmonary and extrapulmonary tuberculosis
Source: JCI Insight. 2016 Oct 6;1(16):e87238. doi: 10.1172/jci.insight.87238 (PMC5053151; doi:10.1172/jci.insight.87238)
Supplement: Supplemental Table 1 [file jciinsight-1-87238-s003.xlsx]

## Sheet: AdjuVIT active TB
Sample No	Array ID	Disease	Smear	Culture	Cavitation on CXR	Days of treatment at sampling	Age at time of sampling	Gender	Ethnicity	Country of birth	CRP	Neutrophils	Lymphocytes
Sample 1_Cy3	gRaw_US10020348_251485070535_S01_GE2_107_Sep09_1_1.txt	Pulm TB	+	+	+	3	36.5969	M	SASIA	INDIA - GUJARAT	13	8.9	1.5
Sample 10_Cy5	rRaw_US10020348_251485071554_S01_GE2_107_Sep09_1_3.txt	Pulm TB	+	+	+	5	18.2313	M	SASIA	AFGHANISTAN	51	4	0.7
Sample 11_Cy3	gRaw_US10020348_251485071555_S01_GE2_107_Sep09_1_1.txt	Pulm TB	+	+	+	0	36.7748	M	SASIA	SOUTH AFRICA	195	9.9	1.7
Sample 12_Cy5	rRaw_US10020348_251485071555_S01_GE2_107_Sep09_1_1.txt	Pulm TB	+	+	-	0	48.0438	M	EASIA	VIETNAM	0	5.5	2.6
Sample 13_Cy3	gRaw_US10020348_251485071555_S01_GE2_107_Sep09_1_4.txt	Pulm TB	+	+	-	0	20.8104	F	SASIA	PAKISTAN	48	4.2	1.1
Sample 14_Cy5	rRaw_US10020348_251485071555_S01_GE2_107_Sep09_1_4.txt	Pulm TB	+	+	+	3	31.2526	M	SASIA	PAKISTAN	150	9.1	0.7
Sample 15_Cy3	gRaw_US10020348_252800417387_S02_GE2_107_Sep09_1_4.txt	Pulm TB	+	+	+	0	29.3279	M	BLAF	NIGERIA	88	5	0.9
Sample 16_Cy5	rRaw_US10020348_252800417387_S02_GE2_107_Sep09_1_4.txt	Pulm TB	+	+	-	0	36.2163	M	BLAF	NIGERIA	64	5.2	1.3
Sample 17_Cy3	gRaw_US10020348_252800417387_S02_GE2_107_Sep09_2_2.txt	Pulm TB	+	+	-	5	36.3614	M	BLAF	SIERRA LEONE	63	5.3	1
Sample 18_Cy5	rRaw_US10020348_252800417387_S02_GE2_107_Sep09_2_2.txt	Pulm TB	+	+	-	7	20.4572	M	BLAF	SOMALIA	26	2	1
Sample 19_Cy3	gRaw_US10020348_252800417389_S01_GE2_107_Sep09_2_2.txt	Pulm TB	+	+	+	2	33.2813	M	EASIA	VIETNAM	49	4.5	1.6
Sample 2_Cy5	rRaw_US10020348_251485070535_S01_GE2_107_Sep09_1_1.txt	Pulm TB	+	+	-	0	28.8131	F	SASIA	AFGHANISTAN	67	7.3	1.2
Sample 20_Cy5	rRaw_US10020348_252800417389_S01_GE2_107_Sep09_2_2.txt	Pulm TB	+	+	+	3	33.9986	M	SASIA	INDIA	N/A	6.6	0.4
Sample 21_Cy3	gRaw_US10020348_252800418410_S01_GE2_107_Sep09_1_1.txt	Pulm TB	+	+	-	4	39.5373	M	EURAM	UK	42	4	1.5
Sample 22_Cy5	rRaw_US10020348_252800418410_S01_GE2_107_Sep09_1_1.txt	Pulm TB	+	+	-	1	18.1711	M	BLAF	TANZANIA	28	3.5	1
Sample 23_Cy3	gRaw_US10020348_252800418410_S01_GE2_107_Sep09_2_1.txt	Pulm TB	+	+	-	0	29.6318	M	BLAF	SOMALIA	69	3.2	1
Sample 24_Cy5	rRaw_US10020348_252800418410_S01_GE2_107_Sep09_2_1.txt	Pulm TB	+	+	+	0	75.6413	M	BLAF	BARBADOS	13	2.6	2
Sample 25_Cy3	gRaw_US10020348_252800418883_S01_GE2_107_Sep09_1_4.txt	Pulm TB	+	+	-	0	21.0924	M	SASIA	PAKISTAN	98	5.3	1.1
Sample 26_Cy5	rRaw_US10020348_252800418883_S01_GE2_107_Sep09_1_4.txt	Pulm TB	+	+	-	1	30.319	M	EURAM	BULGARIA	64	5.6	1.2
Sample 27_Cy3	gRaw_US10020348_252800419386_S01_GE2_107_Sep09_1_2.txt	Pulm TB	+	+	+	4	20.0055	M	BLAF	SOMALIA	49	4.5	1.9
Sample 28_Cy5	rRaw_US10020348_252800419386_S01_GE2_107_Sep09_1_2.txt	Pulm TB	+	+	-	3	47.7864	M	EURAM	UK	30	2.8	1.4
Sample 29_Cy3	gRaw_US10020348_252800419386_S01_GE2_107_Sep09_2_3.txt	Pulm TB	+	+	+	0	32.2738	M	SASIA	INDIA	102	5	1.3
Sample 3_Cy3	gRaw_US10020348_251485070535_S01_GE2_107_Sep09_1_3.txt	Pulm TB	+	+	+	1	21.4976	M	SASIA	NEPAL	13	5.8	1.6
Sample 30_Cy5	rRaw_US10020348_252800419386_S01_GE2_107_Sep09_2_3.txt	Pulm TB	+	+	+	5	31.2663	M	SASIA	INDIA	5	3.1	1.5
Sample 31_Cy3	gRaw_US10020348_252800419568_S01_GE2_107_Sep09_2_1.txt	Pulm TB	+	+	+	4	51.4196	M	BLAF	ETHIOPIA	43	4.2	2.1
Sample 32_Cy5	rRaw_US10020348_252800419568_S01_GE2_107_Sep09_2_1.txt	Pulm TB	+	+	+	6	33.7495	F	BLAF	UK	10	4.5	1.5
Sample 33_Cy3	gRaw_US10020348_252800419570_S01_GE2_107_Sep09_2_3.txt	Pulm TB	+	+	+	2	38.7598	M	SASIA	NEPAL	110	7.4	1.8
Sample 34_Cy5	rRaw_US10020348_252800419570_S01_GE2_107_Sep09_2_3.txt	Pulm TB	+	+	+	4	36.1068	M	BLAF	SOMALIA	75	5	1.5
Sample 35_Cy3	gRaw_US10020348_252800419788_S01_GE2_107_Sep09_2_2.txt	Pulm TB	+	+	-	2	45.1526	M	EASIA	VIETNAM	25	3.5	2.3
Sample 36_Cy3	gRaw_US10020348_252800419788_S01_GE2_107_Sep09_2_3.txt	Pulm TB	+	+	+	3	23.5072	F	EURAM	LITHUANIA	27	6.6	2.1
Sample 37_Cy3	gRaw_US10020348_252800419790_S01_GE2_107_Sep09_1_2.txt	Pulm TB	+	+	-	2	23.6742	M	SASIA	INDIA	54	9.2	1.3
Sample 38_Cy5	rRaw_US10020348_252800419790_S01_GE2_107_Sep09_1_2.txt	Pulm TB	+	+	+	0	24.8077	M	EURAM	LATVIA	12	5.6	1.9
Sample 39_Cy3	gRaw_US10020348_252800419790_S01_GE2_107_Sep09_2_1.txt	Pulm TB	+	+	-	1	29.3936	M	EURAM	UK	16	7.8	1.7
Sample 4_Cy5	rRaw_US10020348_251485070535_S01_GE2_107_Sep09_1_3.txt	Pulm TB	+	+	+	1	53.6537	M	SASIA	INDIA	99	11.3	1.3
Sample 40_Cy5	rRaw_US10020348_252800419790_S01_GE2_107_Sep09_2_1.txt	Pulm TB	+	+	+	2	24.2738	F	EASIA	THAILAND	12	8.8	1.6
Sample 41_Cy3	gRaw_US10020348_252800419790_S01_GE2_107_Sep09_2_4.txt	Pulm TB	+	+	+	4	23.0938	F	EURAM	COLOMBIA	52	4.7	2.1
Sample 42_Cy5	rRaw_US10020348_252800419790_S01_GE2_107_Sep09_2_4.txt	Pulm TB	+	+	-	5	23.3073	F	BLAF	UK	30	3.8	1.4
Sample 43_Cy3	gRaw_US10020348_252800420180_S01_GE2_107_Sep09_1_1.txt	Pulm TB	+	+	+	1	70.5763	M	SASIA	MAURITIUS	53	7.5	1.1
Sample 44_Cy5	rRaw_US10020348_252800420180_S01_GE2_107_Sep09_1_3.txt	Pulm TB	+	+	+	0	43.3347	M	BLAF	SOMALIA	141	5	0.8
Sample 45_Cy3	gRaw_US10020348_252800420181_S01_GE2_107_Sep09_1_3.txt	Pulm TB	+	+	+	2	52.4545	M	SASIA	SRI LANKA	51	7.3	3.1
Sample 46_Cy5	rRaw_US10020348_252800420181_S01_GE2_107_Sep09_1_3.txt	Pulm TB	+	+	+	0	34.2505	M	SASIA	UK	41	9.5	1.4
Sample 5_Cy3	gRaw_US10020348_251485070535_S01_GE2_107_Sep09_1_4.txt	Pulm TB	+	+	-	0	24.1369	M	SASIA	INDIA	85	5.2	1.2
Sample 6_Cy5	rRaw_US10020348_251485070535_S01_GE2_107_Sep09_1_4.txt	Pulm TB	+	+	+	1	27.5236	F	SASIA	INDIA	31	7.8	0.8
Sample 7_Cy3	gRaw_US10020348_251485071553_S01_GE2_107_Sep09_1_2.txt	Pulm TB	+	+	+	4	25.4292	M	SASIA	INDIA	59	4.8	1.2
Sample 8_Cy5	rRaw_US10020348_251485071553_S01_GE2_107_Sep09_1_2.txt	Pulm TB	+	+	+	1	24.9582	M	SASIA	UK	63	6.6	1
Sample 9_Cy3	gRaw_US10020348_251485071554_S01_GE2_107_Sep09_1_3.txt	Pulm TB	+	+	-	5	24.334	M	SASIA	INDIA	29	5.8	0.9

## Sheet: AdjuVIT post-recovery TB
Sample No	Array ID	Disease	Smear	Culture	Radiological changes	Years since diagnosis	Age at baseline	Gender	Ethnicity	Country of birth	CRP at baseline	Neutrophils at baseline	Lymphocytes at baseline
Sample 50_Cy5	rRaw_US10020348_252800419939_S01_GE2_107_Sep09_1_2.txt	Pulm TB	+	+	-	5.44011	24.1478	M	EASIA	BURMA	39	5.7	0.9
Sample 55_Cy3	gRaw_US10020348_252800419939_S01_GE2_107_Sep09_2_1.txt	Pulm TB	+	+	-	5.69747	34.2012	M	EURAM	UK	21	4.8	1.2
Sample 54_Cy5	rRaw_US10020348_252800419939_S01_GE2_107_Sep09_1_4.txt	Pulm TB	+	+	+	5.44559	30.7817	M	SASIA	INDIA	55	5.6	1.2
Sample 49_Cy3	gRaw_US10020348_252800419939_S01_GE2_107_Sep09_1_2.txt	Pulm TB	+	+	+	5.17454	23.3238	M	EURAM	LATVIA	66	4.4	1.7
Sample 69_Cy3	gRaw_US10020348_252800420297_S01_GE2_107_Sep09_1_4.txt	Pulm TB	+	+	+	4.57221	30.0753	M	BLAF	UK	66	6.9	0.8
Sample 70_Cy5	rRaw_US10020348_252800420297_S01_GE2_107_Sep09_1_4.txt	Pulm TB	+	+	-	4.62149	26.6475	F	SASIA	AFGHANISTAN	91	8.9	0.6
Sample 74_Cy5	rRaw_US10020348_252800420297_S01_GE2_107_Sep09_2_2.txt	Pulm TB	+	+	+	4.564	41.4018	M	EURAM	ENGLAND	133	7.1	0.7
Sample 73_Cy3	gRaw_US10020348_252800420297_S01_GE2_107_Sep09_2_2.txt	Pulm TB	+	+	+	4.46543	35.822	M	BLAF	KENYA	72	11.3	1.9
Sample 63_Cy3	gRaw_US10020348_252800420056_S01_GE2_107_Sep09_2_2.txt	Pulm TB	+	+	-	4.21081	36.2163	M	BLAF	NIGERIA	64	5.2	1.3
Sample 77_Cy5	rRaw_US10020348_252800420297_S01_GE2_107_Sep09_2_4.txt	Pulm TB	+	+	-	4.55578	38.7789	M	BLAF	NIGERIA	53	5.2	2.1
Sample 57_Cy3	gRaw_US10020348_252800420056_S01_GE2_107_Sep09_1_3.txt	Pulm TB	+	+	-	3.81656	39.5373	M	EURAM	UK	42	4	1.5
Sample 64_Cy5	rRaw_US10020348_252800420056_S01_GE2_107_Sep09_2_2.txt	Pulm TB	+	+	-	3.93703	18.1711	M	BLAF	TANZANIA	28	3.5	1
Sample 67_Cy3	gRaw_US10020348_252800420056_S01_GE2_107_Sep09_2_4.txt	Pulm TB	+	+	+	3.7974	33.7495	F	BLAF	UK	10	4.5	1.5
Sample 53_Cy3	gRaw_US10020348_252800419939_S01_GE2_107_Sep09_1_4.txt	Pulm TB	+	+	+	3.82204	25.4292	M	SASIA	INDIA	59	4.8	1.2
Sample 68_Cy5	rRaw_US10020348_252800420056_S01_GE2_107_Sep09_2_4.txt	Pulm TB	+	+	-	3.6961	21.0924	M	SASIA	PAKISTAN	98	5.3	1.1
Sample 58_Cy5	rRaw_US10020348_252800420056_S01_GE2_107_Sep09_1_3.txt	Pulm TB	+	+	+	3.45791	31.2663	M	SASIA	INDIA	5	3.1	1.5
Sample 56_Cy5	rRaw_US10020348_252800419939_S01_GE2_107_Sep09_2_1.txt	Pulm TB	+	+	-	3.61396	65.7194	M	SASIA	BANGLADESH	13	7.6	1.6
Sample 47_Cy3	gRaw_US10020348_252800419939_S01_GE2_107_Sep09_1_1.txt	Pulm TB	+	+	+	5.53593	26.7817	M	EURAM	SOUTH AFRICA	65	7.2	1.3
Sample 75_Cy3	gRaw_US10020348_252800420297_S01_GE2_107_Sep09_2_3.txt	Pulm TB	+	+	-	5.14442	29.9466	F	SASIA	INDIA	11	4.2	0.7
Sample 71_Cy3	gRaw_US10020348_252800420297_S01_GE2_107_Sep09_2_1.txt	Pulm TB	+	+	-	4.78303	32.4244	M	BLAF	SOMALIA	94	4.7	1.6
Sample 72_Cy5	rRaw_US10020348_252800420297_S01_GE2_107_Sep09_2_1.txt	Pulm TB	+	+	+	4.62423	23.1704	M	SASIA	NEPAL	46	2.9	1.2
Sample 66_Cy5	rRaw_US10020348_252800420056_S01_GE2_107_Sep09_2_3.txt	Pulm TB	+	+	+	4.80767	52.4545	M	SASIA	SRI LANKA	51	7.3	3.1
Sample 48_Cy5	rRaw_US10020348_252800419939_S01_GE2_107_Sep09_1_1.txt	Pulm TB	+	+	+	4.36961	37.577	M	BLAF	SOUTH AFRICA	11	1.8	2.4
Sample 60_Cy5	rRaw_US10020348_252800420056_S01_GE2_107_Sep09_1_4.txt	Pulm TB	+	+	+	4.32854	34.2505	M	SASIA	UK	41	9.5	1.4
Sample 51_Cy3	gRaw_US10020348_252800419939_S01_GE2_107_Sep09_1_3.txt	Pulm TB	+	+	-	4.22724	40.9829	M	EURAM	UK	184	10.4	1.2
Sample 62_Cy5	rRaw_US10020348_252800420056_S01_GE2_107_Sep09_2_1.txt	Pulm TB	+	+	+	4.22724	38.7598	M	SASIA	NEPAL	110	7.4	1.8
Sample 61_Cy3	gRaw_US10020348_252800420056_S01_GE2_107_Sep09_2_1.txt	Pulm TB	+	+	-	4.1588	23.6742	M	SASIA	INDIA	54	9.2	1.3
Sample 65_Cy3	gRaw_US10020348_252800420056_S01_GE2_107_Sep09_2_3.txt	Pulm TB	+	+	+	3.69884	31.2526	M	SASIA	PAKISTAN	150	9.1	0.7
Sample 52_Cy5	rRaw_US10020348_252800419939_S01_GE2_107_Sep09_1_3.txt	Pulm TB	+	+	-	3.69884	40.1451	M	EURAM	UK	113	6	1.6
Sample 76_Cy3	gRaw_US10020348_252800420297_S01_GE2_107_Sep09_2_4.txt	Pulm TB	+	+	+	3.45517	50.7433	M	EURAM	UK	57	7	0.5
Sample 59_Cy3	gRaw_US10020348_252800420056_S01_GE2_107_Sep09_1_4.txt	Pulm TB	+	+	+	3.19507	70.5763	M	SASIA	MAURITIUS	53	7.5	1.1

## Sheet: Fever cohort
Sample No	Array ID	Age at time of sampling	Gender	Ethnicity	CRP	Neutrophils	Lymphocytes	Sample Type Positive	System	Syndrome	Type of organism detected	Organism
Sample 82_Cy3	gRaw_US10020348_251485056917_S01_GE2_107_Sep09_1_3.txt	66	F	EURAM	81.4	19.43	0.9	Urine	Hepatobiliary	Cholangitis	Bacteria	Klebsiella spp.
Sample 101_Cy5	rRaw_US10020348_251485056940_S01_GE2_107_Sep09_1_1.txt	59	M	EURAM	28.8	9.74	0.54	Sputum	Respiratory	Pneumonia	Bacteria	Streptococcus pneumoniae
Sample 100_Cy3	gRaw_US10020348_251485056940_S01_GE2_107_Sep09_1_1.txt	73	M	SASIA	258.2	7.05	0.46	Blood	Skin_or_Soft_tissue	Surgical Wound Infection	Bacteria	E. coli
Sample 102_Cy3	gRaw_US10020348_251485056940_S01_GE2_107_Sep09_1_2.txt	46	M	OTHER	106.7	8.3	1.21	None	Respiratory	Pharyngitis	None	None
Sample 83_Cy5	rRaw_US10020348_251485056917_S01_GE2_107_Sep09_1_3.txt	68	F	EURAM	54.7	6.46	1.29	None	Respiratory	Pneumonia	None	None
Sample 84_Cy3	gRaw_US10020348_251485056917_S01_GE2_107_Sep09_1_4.txt	89	F	EASIA	176.4	14.26	0.97	Sputum	Respiratory	Pneumonia	Bacteria	Pseudomonas aeruginosa
Sample 85_Cy5	rRaw_US10020348_251485056917_S01_GE2_107_Sep09_1_4.txt	58	F	EURAM	292	9.92	0.6	Blood	Urinary_Tract	Pyelonephritis	Bacteria	E. coli
Sample 80_Cy3	gRaw_US10020348_251485056917_S01_GE2_107_Sep09_1_1.txt	34	M	EURAM	78	13.49	1.45	Swab	Skin_or_Soft_tissue	Cellulitis	Bacteria	Streptococcus pyogenes
Sample 88_Cy5	rRaw_US10020348_251485056931_S01_GE2_107_Sep09_1_1.txt	33	F	EURAM	N/A	N/A	N/A	Urine	Urinary_Tract	Urinary Tract Infection	Bacteria	Streptococcus pyogenes
Sample 78_Cy5	rRaw_US10020348_251485055633_S01_GE2_107_Sep09_1_2.txt	34	F	EURAM	374.2	7.75	1.17	None	Respiratory	Pneumonia	None	None
Sample 87_Cy3	gRaw_US10020348_251485056931_S01_GE2_107_Sep09_1_1.txt	30	F	SASIA	16.6	17.44	2.6	None	Gastrointestinal	Gastroenteritis	None	None
Sample 86_Cy3	gRaw_US10020348_251485056918_S01_GE2_107_Sep09_1_1.txt	22	M	SASIA	9.9	17.44	0.48	Blood	Systemic	Malaria: non-falciparum	Malaria spp.	Plasmodium vivax
Sample 81_Cy5	rRaw_US10020348_251485056917_S01_GE2_107_Sep09_1_1.txt	66	F	EURAM	82.1	1.58	0.5	None	Urinary_Tract	Urinary Tract Infection	None	None
Sample 99_Cy5	rRaw_US10020348_251485056939_S01_GE2_107_Sep09_1_4.txt	70	M	EURAM	39.3	9.42	1.46	None	Gastrointestinal	Diverticulitis, Intraabdominal abscess	None	None
Sample 98_Cy3	gRaw_US10020348_251485056939_S01_GE2_107_Sep09_1_4.txt	24	M	EURAM	89	9.42	1.46	None	Respiratory	Pharyngitis	None	None
Sample 97_Cy5	rRaw_US10020348_251485056939_S01_GE2_107_Sep09_1_3.txt	24	F	EURAM	104.9	10.52	1.73	Urine	Urinary_Tract	Urinary Tract Infection	Bacteria	Mixed growth
Sample 95_Cy5	rRaw_US10020348_251485056939_S01_GE2_107_Sep09_1_2.txt	30	F	OTHER	38.1	8.5	0.25	Blood	Urinary_Tract	Pyelonephritis	Bacteria	E. coli
Sample 79_Cy3	gRaw_US10020348_251485055633_S01_GE2_107_Sep09_1_4.txt	47	M	BLAF	38.1	8.5	0.25	Urine	Urinary_Tract	Epididymoorchitis	Bacteria	E. coli
Sample 89_Cy3	gRaw_US10020348_251485056931_S01_GE2_107_Sep09_1_2.txt	53	F	SASIA	290.2	9.77	1	None	Respiratory	Pneumonia	None	None
Sample 90_Cy5	rRaw_US10020348_251485056931_S01_GE2_107_Sep09_1_2.txt	22	F	EURAM	290.2	10.22	1.21	None	Systemic	Unspecified viral infection	None	None
Sample 91_Cy3	gRaw_US10020348_251485056931_S01_GE2_107_Sep09_1_3.txt	53	M	EURAM	2.8	N/A	N/A	None	Systemic	Unspecified viral infection	None	None
Sample 93_Cy5	rRaw_US10020348_251485056939_S01_GE2_107_Sep09_1_1.txt	77	M	EURAM	111.4	6.71	0.99	None	Urinary_Tract	Pyelonephritis	None	None
Sample 103_Cy5	rRaw_US10020348_251485056940_S01_GE2_107_Sep09_1_2.txt	26	F	Not Stated	215.3	14.87	1.45	Pus	Dental_Perioral	Dental abscess	Bacteria	Mixed growth
Sample 96_Cy3	gRaw_US10020348_251485056939_S01_GE2_107_Sep09_1_3.txt	40	F	EURAM	476.1	21.03	1.37	Pus	Skin_or_Soft_tissue	Abscess	Bacteria	Enterococcus spp.
Sample 94_Cy3	gRaw_US10020348_251485056939_S01_GE2_107_Sep09_1_2.txt	26	M	SASIA	26.1	2.74	0.39	Blood	Systemic	Malaria: non-falciparum	Malaria_spp	Plasmodium vivax
Sample 92_Cy3	gRaw_US10020348_251485056939_S01_GE2_107_Sep09_1_1.txt	37	M	BLAF	103.9	6.07	1.43	None	Respiratory	Pharyngitis	None	None
Sample 106_Cy3	gRaw_US10020348_251485056941_S01_GE2_107_Sep09_1_4.txt	24	M	EASIA	144.4	11.57	2.08	None	Hepatobiliary	Liver abscess	None	None
Sample 104_Cy5	rRaw_US10020348_251485056941_S01_GE2_107_Sep09_1_2.txt	48	F	EURAM	14.9	0.02	0.43	None	Systemic	Neutropenic sepsis	None	None
Sample 105_Cy5	rRaw_US10020348_251485056941_S01_GE2_107_Sep09_1_3.txt	27	F	EURAM	N/A	N/A	N/A	None	Other	Unknown aetiology	None	None
Sample 107_Cy5	rRaw_US10020348_251485056941_S01_GE2_107_Sep09_1_4.txt	24	F	Not Stated	1.5	3.39	0.74	None	Other	Unknown aetiology	None	None
Sample 115_Cy5	rRaw_US10020348_251485067205_S01_GE2_107_Sep09_1_4.txt	83	F	EURAM	12	7.13	1.5	Blood	Urinary_Tract	Urinary Tract Infection	Bacteria	E. coli
Sample 109_Cy5	rRaw_US10020348_251485067205_S01_GE2_107_Sep09_1_1.txt	21	F	EURAM	224.4	11.46	0.6	None	Other	Unknown aetiology	None	None
Sample 111_Cy5	rRaw_US10020348_251485067205_S01_GE2_107_Sep09_1_2.txt	30	F	EURAM	32.7	5.93	0.96	Throat swab	Respiratory	Pharyngitis	Bacteria	Streptococcus spp, Group C beta-haemolytic
Sample 113_Cy5	rRaw_US10020348_251485067205_S01_GE2_107_Sep09_1_3.txt	49	M	SASIA	512.6	20.55	0.69	None	Respiratory	Pneumonia	None	None
Sample 108_Cy3	gRaw_US10020348_251485067205_S01_GE2_107_Sep09_1_1.txt	21	M	BLAF	118.3	26.68	1.15	None	Respiratory	Pharyngitis	None	None
Sample 110_Cy3	gRaw_US10020348_251485067205_S01_GE2_107_Sep09_1_2.txt	85	F	EURAM	61.6	15.21	0.84	None	Respiratory	Pneumonia	None	None
Sample 112_Cy3	gRaw_US10020348_251485067205_S01_GE2_107_Sep09_1_3.txt	34	M	EURAM	219.3	9.37	1.64	Blood	Cardiovascular	Infective endocarditis (native)	Bacteria	Cardiobacterium hominis
Sample 114_Cy3	gRaw_US10020348_251485067205_S01_GE2_107_Sep09_1_4.txt	65	M	EURAM	108.7	8.81	0.97	None	Gastrointestinal	Diverticulitis	None	None
Sample 116_Cy3	gRaw_US10020348_252800416294_S01_GE2_107_Sep09_1_3.txt	39	F	SASIA	0.7	11.5	1.37	None	Gastrointestinal	Gastroenteritis	None	None
Sample 118_Cy3	gRaw_US10020348_252800416294_S01_GE2_107_Sep09_1_4.txt	61	M	SASIA	133.5	7.11	2.2	None	Other	Rheumatological	None	None
Sample 120_Cy3	gRaw_US10020348_252800416294_S01_GE2_107_Sep09_2_1.txt	37	F	EURAM	139.3	10.07	0.59	Blood	Urinary_Tract	Pyelonephritis	Bacteria	Klebsiella spp.
Sample 122_Cy3	gRaw_US10020348_252800416294_S01_GE2_107_Sep09_2_2.txt	51	M	BLAF	11.3	2.77	1.74	Wound Swab	Systemic	Varicella	Virus	Varicella
Sample 124_Cy3	gRaw_US10020348_252800416294_S01_GE2_107_Sep09_2_3.txt	80	M	EURAM	137.6	21.57	1.8	None	Respiratory	Infective exacerbation of COPD	None	None
Sample 117_Cy5	rRaw_US10020348_252800416294_S01_GE2_107_Sep09_1_3.txt	39	F	OTHER	82.9	7.34	0.73	None	Gynaecological	Pelvic collection	None	None
Sample 119_Cy5	rRaw_US10020348_252800416294_S01_GE2_107_Sep09_1_4.txt	63	F	EURAM	63	10.84	1.13	None	Skin_or_Soft_tissue	Surgical Wound Infection	None	None
Sample 121_Cy5	rRaw_US10020348_252800416294_S01_GE2_107_Sep09_2_1.txt	26	F	EURAM	65.8	6.44	1.37	None	Systemic	Unspecified	None	None
Sample 126_Cy5	rRaw_US10020348_252800416294_S01_GE2_107_Sep09_2_4.txt	24	F	EASIA	154.7	6.17	1.1	None	Respiratory	Pneumonia	None	None
Sample 125_Cy5	rRaw_US10020348_252800416294_S01_GE2_107_Sep09_2_3.txt	73	F	BLAF	79.4	5.61	1.42	Viral PCR	Urinary_Tract	Urinary Tract Infection	Virus	Influenza A
Sample 123_Cy5	rRaw_US10020348_252800416294_S01_GE2_107_Sep09_2_2.txt	55	M	BLAF	37.3	10.71	0.48	None	Respiratory	Pneumonia	None	None
Sample 142_Cy5	rRaw_US10020348_252800419570_S01_GE2_107_Sep09_1_4.txt	27	M	Not Stated	56.2	4.35	1.52	Blood	Gastrointestinal	Appendicitis	Bacteria	E. coli
Sample 141_Cy3	gRaw_US10020348_252800419570_S01_GE2_107_Sep09_1_4.txt	81	M	EURAM	45.4	16.94	0.49	Blood	Urinary_Tract	Urinary Tract Infection	Bacteria	E. coli
Sample 144_Cy5	rRaw_US10020348_252800419570_S01_GE2_107_Sep09_2_1.txt	22	F	OTHER	101.9	10.76	0.86	Blood, Urine	Urinary_Tract	Pyelonephritis	Bacteria	E. coli
Sample 134_Cy5	rRaw_US10020348_252800419569_S01_GE2_107_Sep09_2_4.txt	69	F	OTHER	34.2	12.61	1.07	Blood, Urine	Urinary_Tract	Pyelonephritis	Bacteria	E. coli
Sample 145_Cy5	rRaw_US10020348_252800419570_S01_GE2_107_Sep09_2_2.txt	67	M	EURAM	183.9	11.25	0.33	Blood, Urine	Urinary_Tract	Urinary Tract Infection	Bacteria	E. coli
Sample 132_Cy3	gRaw_US10020348_252800419569_S01_GE2_107_Sep09_2_3.txt	90	M	EURAM	9.2	10.8	0.21	Blood	Hepatobiliary	Cholangitis	Bacteria	E. coli
Sample 143_Cy3	gRaw_US10020348_252800419570_S01_GE2_107_Sep09_2_1.txt	47	F	EURAM	9.7	2.11	0.57	Wound Swab	Skin_or_Soft_tissue	Cellulitis	Bacteria	E. coli, Staph aureus (Methicillin sens)
Sample 128_Cy3	gRaw_US10020348_252800419387_S01_GE2_107_Sep09_1_3.txt	41	F	EURAM	118.3	10.94	2.51	Urine	Urinary_Tract	Pyelonephritis	Bacteria	E. coli
Sample 130_Cy3	gRaw_US10020348_252800419387_S01_GE2_107_Sep09_1_4.txt	34	F	EURAM	93	11.37	1.35	Urine	Urinary_Tract	Pyelonephritis	Bacteria	E. coli
Sample 135_Cy3	gRaw_US10020348_252800419570_S01_GE2_107_Sep09_1_1.txt	58	M	EURAM	46	10.97	0.49	Blood	Systemic	Septicaemia	Bacteria	E. coli
Sample 137_Cy3	gRaw_US10020348_252800419570_S01_GE2_107_Sep09_1_2.txt	85	F	OTHER	198.2	13	0.51	Blood, Urine	Urinary_Tract	Urinary Tract Infection	Bacteria	E. coli
Sample 146_Cy5	rRaw_US10020348_252800419789_S01_GE2_107_Sep09_2_2.txt	47	F	BLAF	273.7	11.39	1.14	Urine	Urinary_Tract	Pyelonephritis	Bacteria	E. coli
Sample 129_Cy5	rRaw_US10020348_252800419387_S01_GE2_107_Sep09_1_3.txt	45	F	EURAM	34.6	11.2	0.77	Blood, Urine	Urinary_Tract	Pyelonephritis	Bacteria	E. coli
Sample 139_Cy3	gRaw_US10020348_252800419570_S01_GE2_107_Sep09_1_3.txt	61	M	EURAM	232.5	8.64	1.83	Urine	Urinary_Tract	Urinary Tract Infection	Bacteria	Pseudomonas aeruginosa
Sample 131_Cy5	rRaw_US10020348_252800419387_S01_GE2_107_Sep09_1_4.txt	22	F	Mixed	12.5	8.92	0.52	Blood, Urine	Urinary_Tract	Urinary Tract Infection	Bacteria	E. coli
Sample 140_Cy5	rRaw_US10020348_252800419570_S01_GE2_107_Sep09_1_3.txt	60	M	EURAM	341.7	16.24	1.24	Pus	Gastrointestinal	Intraabdominal collection	Bacteria	Mixed anaerobes
Sample 138_Cy5	rRaw_US10020348_252800419570_S01_GE2_107_Sep09_1_2.txt	21	F	EURAM	324.8	11.92	1.73	Urine	Urinary_Tract	Pyelonephritis	Bacteria	E. coli
Sample 147_Cy5	rRaw_US10020348_252800419789_S01_GE2_107_Sep09_2_3.txt	63	M	EURAM	257.6	5.96	0.55	None	Respiratory	Pneumonia	None	None
Sample 136_Cy5	rRaw_US10020348_252800419570_S01_GE2_107_Sep09_1_1.txt	23	F	Not Stated	36.3	17.51	0.9	Urine	Urinary_Tract	Pyelonephritis	Bacteria	E. coli
Sample 133_Cy5	rRaw_US10020348_252800419569_S01_GE2_107_Sep09_2_3.txt	68	M	EURAM	231.6	7.44	0.21	Blood	Hepatobiliary	Cholecystitis	Bacteria	E. coli
Sample 127_Cy5	rRaw_US10020348_252800419387_S01_GE2_107_Sep09_1_1.txt	84	F	EURAM	116.6	6.38	0.46	None	Respiratory	LRTI without CXR changes	None	None

## Sheet: New Active Pulmonary TB
Sample No	Array ID	Disease	Smear	Culture	TB PCR	Radiological changes	Days of treatment at sampling	Age at time of sampling	Gender	Ethnicity	Country of birth	CRP (mg/L)	Neutrophils (x10^9/mL)	Lymphocytes (x10^9/mL)	HIV serology
Sample 199_Cy3	gRaw_US10020348_252800421959_S01_GE2_107_Sep09_1_2.txt	Pulm TB	-	Mtb	Not done	CXR: large right sided pleural effusion	0	35	M	SASIA	Sri Lanka	59	4.83	1.29	neg
Sample 201_Cy3	gRaw_US10020348_252800421959_S01_GE2_107_Sep09_1_3.txt	Pulm TB	-	Mtb	+	CXR: suspicious area right upper lobe. Ring shaped opacification with surrounding consolidation	0	35	M	BLAF	Eritrea	64	5.31	1.5	neg
Sample 204_Cy3	gRaw_US10020348_252800421960_S01_GE2_107_Sep09_2_1.txt	Pulm TB	-	Mtb	+	CXR: lymphaneopathy, infiltration in right upper zone and pleural thickening	0	40	M	EURAM	Romania	4	2.9	1.4	neg
Sample 200_Cy5	rRaw_US10020348_252800421959_S01_GE2_107_Sep09_1_2.txt	Pulm TB	+	Mtb	+	CXR: extensive consolidation thoughout left lung and right upper zone	1	28	F	SASIA	Afghanistan	96	5.8	0.5	neg
Sample 206_Cy3	gRaw_US10020348_252800421960_S01_GE2_107_Sep09_2_2.txt	Pulm TB	+	Mtb	+	CXR: extensive consolidation	0	25	M	SASIA	Pakistani	59	12.4	1.8	neg
Sample 197_Cy3	gRaw_US10020348_252800421959_S01_GE2_107_Sep09_1_1.txt	Pulm TB	-	Mtb	+	CXR: patchy chronic lung changes in right upper zone, consolidation in right mid to lower zone	0	47	F	EURAM	Turkey	207	4.43	1.1	neg
Sample 198_Cy5	rRaw_US10020348_252800421959_S01_GE2_107_Sep09_1_1.txt	Pulm TB	+	Mtb	+	CXR: upper lobe consolidation and cavitation	1	26	M	EASIA	Australia	47	8.54	1.4	neg
Sample 203_Cy5	rRaw_US10020348_252800421960_S01_GE2_107_Sep09_1_4.txt	Pulm TB	-	Mtb	+	CXR: bilateral inflammatory changes	0	81	M	EURAM	UK	9	5.9	0.6	neg
Sample 205_Cy5	rRaw_US10020348_252800421960_S01_GE2_107_Sep09_2_1.txt	Pulm TB	+	Mtb	+	CXR: left hilar cavitating lesion	0	43	F	EURAM	Kosovo	2.1	3.2	1.5	neg
Sample 202_Cy5	rRaw_US10020348_252800421959_S01_GE2_107_Sep09_1_3.txt	Pulm TB	+	Mtb	+	CXR: bilateral consolidation involving upper lobe and lingula on the left and upper lobe on the right. No cavitation.	12	40	M	BLAF	France	121	5.7	1.5	neg
U1042P	gRaw_US10020348_257236313485_S01_GE2_107_Sep09_2_4.txt	Pulm & Extrapulm TB	-	-	+	CXR: no acute lung lesions seen	1	25	F	EASIA	Philipines	13	4.1	1.8	neg
U1187P	gRaw_US10020348_257236313484_S01_GE2_107_Sep09_1_1.txt	Pulm TB	-	Mtb	-	CXR: right upper zone cavitation	0	32	M	BLAF	Somalia	91	4.5	1.9	neg
U1247P	gRaw_US10020348_257236313484_S01_GE2_107_Sep09_1_2.txt	Pulm TB	+	Mtb - MDR	+	CXR: shadowing in both upper lobes with areas of cavitation	0	29	F	BLAF	Nigeria	56.4	4.31	1.22	neg
U1249P	gRaw_US10020348_257236313484_S01_GE2_107_Sep09_1_3.txt	Pulm TB	+	Mtb	+	CXR: RUL changes, no cavity	9	59	F	BLAF	Congo	11	2.3	1.1	neg
U1255P	gRaw_US10020348_257236313484_S01_GE2_107_Sep09_1_4.txt	Pulm TB	-	Mtb	-	CT: complex RUL abnormalitiies including tree in bud and cavitating nodule	0	35	M	SASIA	Asian	1	4.5	1.9	neg
U1263P	gRaw_US10020348_257236313484_S01_GE2_107_Sep09_2_1.txt	Pulm TB	+	-	+	CXR: irregular thick walled cavity with hilar lymphadenopathy	0	46	F	EURAM	UK	14	7.6	1.9	neg
U1270P	gRaw_US10020348_257236313484_S01_GE2_107_Sep09_2_2.txt	Pulm TB	+	-	+	CXR: airspace opacity within the left midzone	0	37	F	SASIA	Nepal	45.7	5.4	0.88	neg
U1271P	rRaw_US10020348_257236313484_S01_GE2_107_Sep09_1_1.txt	Pulm TB	+	Mtb	+	CXR: cavitating lung lesion in the right lower lobe and hilar and mediastinal lymphadenopathy	14	27	M	SASIA	Kuwait	75	5.4	1.3	neg
U1282P	rRaw_US10020348_257236313485_S01_GE2_107_Sep09_2_4.txt	Pulm & Extrapulm TB	-	Mtb	+	CXR: loculated pleural effusion	0	30	F	EURAM	Romania	326.6	7.36	0.96	neg
U1283P	rRaw_US10020348_257236313484_S01_GE2_107_Sep09_1_2.txt	Pulm TB	+	Mtb	+	CXR: extensive lung shadowing with cavities and lymphodenopathy	14	28	M	Mixed	UK	37.5	5.53	1.99	neg
U1291P	rRaw_US10020348_257236313484_S01_GE2_107_Sep09_1_3.txt	Pulm TB	+	Mtb	+	CXR: extensive cavitation	13	27	M	Mixed	UK	46	7.5	1.5	neg
U1301M	rRaw_US10020348_257236313484_S01_GE2_107_Sep09_1_4.txt	Miliary TB	-	Mtb	-	CT: multiple pulmonary nodules and sacral collection	14	58	F	BLAF	UK	31	2.7	0.8	neg
U1305P	rRaw_US10020348_257236313484_S01_GE2_107_Sep09_2_1.txt	Pulm TB	-	Mtb	-	CXR: dense shadowing over right hilum ?consolidation +/- TB node	0	30	F	BLAF	UK	2	8	2	neg
U1307P	rRaw_US10020348_257236313484_S01_GE2_107_Sep09_2_2.txt	Pulm TB	-	Mtb	-	CXR: cavitating and significant LUZ changes	14	46	M	SASIA	Tibet	32.1	4	1	neg

## Sheet: New Active Extrapulmonary TB
Sample No	Array ID	Disease	Site of disease	Smear	Culture	TB PCR	Radiological changes	Days of treatment at sampling	Age at time of sampling	Gender	Ethnicity	Country of birth	CRP	Neutrophils (x10^9/mL)	Lymphocytes (x10^9/mL)	HIV serology
Sample 190_Cy3	gRaw_US10020348_252800421959_S01_GE2_107_Sep09_2_2.txt	Extrapulm TB	LN neck	+	Mtb	not done	CXR: NAD	0	34	F	BLAF	Swaziland	7	2.6	2.2	neg
Sample 189_Cy3	gRaw_US10020348_252800421959_S01_GE2_107_Sep09_2_1.txt	Extrapulm TB	Spine	-	Mtb	-	CXR: NAD	0	34	M	BLAF	Somalia	12	3	1	neg
Sample 192_Cy5	rRaw_US10020348_252800421960_S01_GE2_107_Sep09_2_2.txt	Extrapulm TB	LN neck	-	Mtb	not done	CXR: NAD	0	52	F	SASIA	India	12.3	4.89	3.4	neg
Sample 194_Cy5	rRaw_US10020348_252800421960_S01_GE2_107_Sep09_2_3.txt	Extrapulm TB	Brain, LN mediastinum	-	Mtb	-	CXR: NAD	8	64	F	SASIA	Bangladesh	6.7	8.54	1	neg
Sample 196_Cy5	rRaw_US10020348_252800421960_S01_GE2_107_Sep09_2_4.txt	Extrapulm TB	LN neck	-	neg	+	CXR: increased opacification in the hilar region; CT chest: calcified mediastinal nodes	0	21	M	SASIA	UK	2.1	4.04	2	neg
Sample 193_Cy3	gRaw_US10020348_252800421960_S01_GE2_107_Sep09_2_3.txt	Extrapulm TB	LN neck	+	Mtb	+	CT chest: necrotic nodes and pulmonary nodule	21	47	F	EASIA	China	not done	1.6	3.3	neg
Sample 195_Cy3	gRaw_US10020348_252800421960_S01_GE2_107_Sep09_2_4.txt	Extrapulm TB	LN neck	-	Mtb	not done	CXR: NAD	17	32	M	SASIA	India	2	3.3	1.8	neg
Sample 187_Cy3	gRaw_US10020348_252800421959_S01_GE2_107_Sep09_1_4.txt	Extrapulm TB	Left foot	-	Mtb	+	CXR: NAD	0	62	M	SASIA	Pakistan	2.2	2.6	1.1	neg
Sample 188_Cy5	rRaw_US10020348_252800421959_S01_GE2_107_Sep09_1_4.txt	Extrapulm TB	LN inguinal	-	Mtb	not done	CXR: NAD	0	36	M	BLAF	Tanzania	3	1.6	1.8	neg
Sample 191_Cy5	rRaw_US10020348_252800421959_S01_GE2_107_Sep09_2_2.txt	Extrapulm TB	LN neck	+	Mtb	+	CXR: NAD	0	23	M	BLAF	Ethiopia	1	1	1.1	neg
U1272E	gRaw_US10020348_257236313484_S01_GE2_107_Sep09_2_3.txt	Extrapulm TB	Psoas	-	Mtb	not done	CXR chronic changes in the right mid zone adjacent to his fixed scoliosis	0	52	M	BLAF	UK	85.5	3	1.52	neg
U1273E	gRaw_US10020348_257236313484_S01_GE2_107_Sep09_2_4.txt	Extrapulm TB	LN mediastinum	-	Mtb	-	CXR: mediastinal lymphadenopathy with enlarged pretracheal lymph nodes (1.5 cm). There is consolidation and atelectasis within the left lower lobe	0	65	M	EURAM	UK	not done	5.13	0.8	neg
U1278E	rRaw_US10020348_257236313484_S01_GE2_107_Sep09_2_3.txt	Extrapulm TB	LN neck	-	Mtb	-	CXR: NAD	0	29	M	EASIA	Phillipines	3	4	3.1	neg
U1288E	rRaw_US10020348_257236313484_S01_GE2_107_Sep09_2_4.txt	Extrapulm TB	LN neck	-	Mtb	-	CXR: clear	0	30	M	BLAF	Congo	4	1.8	1.2	neg
U1301M

## Sheet: New Pneumonia cohort
Sample No	Array ID	Age at time of sampling	Gender	Ethnicity	Sub ethnicity	CRP	Neutrophils	Lymphocytes	Sample Type Positive	System	Syndrome	Type of organism detected	Organism
Sample 148_Cy3	gRaw_US10020348_252800421889_S03_GE2_107_Sep09_2_3.txt	29	F	BLAF	African	162.3	6.15	1.78	Sputum	Respiratory	Pneumonia	Bacteria	Klebsiella spp., Pseudomonas aeruginosa
Sample 150_Cy3	gRaw_US10020348_252800421889_S03_GE2_107_Sep09_2_4.txt	57	M	EURAM	British	338.7	9.25	0.78	Sputum	Respiratory	Pneumonia	Bacteria	Streptococcus pneumoniae
Sample 156_Cy3	gRaw_US10020348_252800421960_S01_GE2_107_Sep09_1_3.txt	88	M	EURAM	British	30.8	6.28	1.02	None	Respiratory	Pneumonia	N/A	N/A
Sample 152_Cy3	gRaw_US10020348_252800421960_S01_GE2_107_Sep09_1_1.txt	69	F	EURAM	British	52.4	10.69	0.96	Urine	Respiratory	Pneumonia	N/A	N/A
Sample 154_Cy3	gRaw_US10020348_252800421960_S01_GE2_107_Sep09_1_2.txt	82	F	EURAM	British	90.3	14.34	1.25	None	Respiratory	Pneumonia	N/A	N/A
Sample 149_Cy5	rRaw_US10020348_252800421889_S03_GE2_107_Sep09_2_3.txt	32	M	EURAM	British	144.4	10.13	1.14	Blood	Respiratory	Pneumonia	Bacteria	Streptococcus pneumoniae
Sample 151_Cy5	rRaw_US10020348_252800421889_S03_GE2_107_Sep09_2_4.txt	74	M	EURAM	British	26.1	16.13	1.44	None	Respiratory	Pneumonia	N/A	N/A
Sample 153_Cy5	rRaw_US10020348_252800421960_S01_GE2_107_Sep09_1_1.txt	43	M	EURAM	British	298.5	13.53	0.5	Blood, sputum	Respiratory	Pneumonia	Bacteria	Streptococcus pneumoniae
Sample 155_Cy5	rRaw_US10020348_252800421960_S01_GE2_107_Sep09_1_2.txt	75	F	EURAM	British	5.6	10.53	1.18	None	Respiratory	Pneumonia	N/A	N/A
Sample 157_Cy5	rRaw_US10020348_252800421960_S01_GE2_107_Sep09_1_3.txt	72	F	EURAM	British	85.6	7.8	2.01	None	Respiratory	Pneumonia	N/A	N/A
PN195	rRaw_US10020348_257236312396_S01_GE2_107_Sep09_1_1.txt	53	F	EURAM	British	279.7	16.01	0.66	Blood	Respiratory	Pneumonia	Bacteria	Streptococcus pneumoniae
PN217	rRaw_US10020348_257236312396_S01_GE2_107_Sep09_1_2.txt	88	M	EURAM	British	47.4	14.11	0.82	None	Respiratory	Pneumonia	N/A	N/A
PN233	rRaw_US10020348_257236312396_S01_GE2_107_Sep09_1_3.txt	46	M	EURAM	British	62.5	9.37	1.1	None	Respiratory	Pneumonia	N/A	N/A
PN266	rRaw_US10020348_257236312396_S01_GE2_107_Sep09_1_4.txt	88	M	EURAM	British	78.2	12.9	0.97	Blood	Respiratory	Pneumonia	Bacteria	Streptococcus pneumoniae
PN269	rRaw_US10020348_257236312396_S01_GE2_107_Sep09_2_1.txt	76	M	EURAM	British	307.7	16.87	1.19	None	Respiratory	Pneumonia	N/A	N/A
PN272	gRaw_US10020348_257236312396_S01_GE2_107_Sep09_1_1.txt	74	F	EURAM	British	128.6	4.98	0.78	Blood	Respiratory	Pneumonia	Bacteria	Streptococcus pneumoniae
PN279	gRaw_US10020348_257236312396_S01_GE2_107_Sep09_1_2.txt	30	F	EURAM	British	58.7	12.92	0.3	Serology	Respiratory	Pneumonia	Bacteria	Mycoplasma pneumoniae
PN287	gRaw_US10020348_257236312396_S01_GE2_107_Sep09_1_3.txt	36	F	EURAM	British	146.7	12.04	0.96	Serology	Respiratory	Pneumonia	Virus	CMV
PN303	gRaw_US10020348_257236312396_S01_GE2_107_Sep09_1_4.txt	69	F	EASIA	Chinese	96.3	15.1	1.49	Sputum	Respiratory	Pneumonia	Bacteria	Haemophilus influenzae (nontypable), Atypical mycobacteria
PN313	gRaw_US10020348_257236312396_S01_GE2_107_Sep09_2_1.txt	58	M	BLAF	African	107.1	7.42	1.76	None	Respiratory	Pneumonia	N/A	N/A

## Sheet: New Healthy cohort
Sample No	Array ID	Age at time of sampling	Gender	Ethnicity
Sample 158_Cy3	gRaw_US10020348_251485056915_S01_GE2_107_Sep09_1_1.txt	29	F	EURAM
Sample 160_Cy3	gRaw_US10020348_251485056915_S01_GE2_107_Sep09_1_2.txt	32	F	SASIA
Sample 161_Cy3	gRaw_US10020348_251485056915_S01_GE2_107_Sep09_1_3.txt	30	F	EURAM
Sample 159_Cy5	rRaw_US10020348_251485056915_S01_GE2_107_Sep09_1_1.txt	36	F	EURAM
Sample 163_Cy3	gRaw_US10020348_252800417389_S01_GE2_107_Sep09_2_1.txt	38	M	EURAM
Sample 162_Cy5	rRaw_US10020348_251485056915_S01_GE2_107_Sep09_1_3.txt	36	F	Mixed
Sample 166_Cy3	gRaw_US10020348_252800420855_S01_GE2_107_Sep09_1_2.txt	25	M	EURAM
Sample 168_Cy3	gRaw_US10020348_252800420855_S01_GE2_107_Sep09_1_3.txt	25	F	EURAM
Sample 170_Cy3	gRaw_US10020348_252800420855_S01_GE2_107_Sep09_1_4.txt	30	F	EURAM
Sample 167_Cy5	rRaw_US10020348_252800420855_S01_GE2_107_Sep09_1_2.txt	35	M	EURAM
Sample 169_Cy5	rRaw_US10020348_252800420855_S01_GE2_107_Sep09_1_3.txt	28	M	EURAM
Sample 171_Cy5	rRaw_US10020348_252800420855_S01_GE2_107_Sep09_1_4.txt	24	M	EURAM
Sample 172_Cy3	gRaw_US10020348_252800420855_S01_GE2_107_Sep09_2_1.txt	32	F	EURAM
Sample 173_Cy5	rRaw_US10020348_252800420855_S01_GE2_107_Sep09_2_1.txt	28	F	EURAM
Sample 174_Cy5	rRaw_US10020348_252800420855_S01_GE2_107_Sep09_2_2.txt	25	M	EURAM
Sample 179_Cy3	gRaw_US10020348_252800421103_S01_GE2_107_Sep09_1_3.txt	31	F	EURAM
Sample 181_Cy3	gRaw_US10020348_252800421103_S01_GE2_107_Sep09_1_4.txt	36	M	SASIA
Sample 164_Cy3	gRaw_US10020348_252800420303_S01_GE2_107_Sep09_1_3.txt	26	F	EURAM
Sample 180_Cy5	rRaw_US10020348_252800421103_S01_GE2_107_Sep09_1_3.txt	31	F	EURAM
Sample 185_Cy3	gRaw_US10020348_252800421145_S01_GE2_107_Sep09_2_4.txt	34	M	EURAM
Sample 175_Cy3	gRaw_US10020348_252800421103_S01_GE2_107_Sep09_1_1.txt	35	F	EURAM
Sample 177_Cy3	gRaw_US10020348_252800421103_S01_GE2_107_Sep09_1_2.txt	35	M	EURAM
Sample 182_Cy5	rRaw_US10020348_252800421103_S01_GE2_107_Sep09_1_4.txt	29	F	EURAM
Sample 176_Cy5	rRaw_US10020348_252800421103_S01_GE2_107_Sep09_1_1.txt	32	M	EURAM
Sample 184_Cy5	rRaw_US10020348_252800421103_S01_GE2_107_Sep09_2_1.txt	36	F	EURAM
Sample 178_Cy5	rRaw_US10020348_252800421103_S01_GE2_107_Sep09_1_2.txt	33	F	EURAM
Sample 165_Cy5	rRaw_US10020348_252800420303_S01_GE2_107_Sep09_1_3.txt	35	M	EURAM
Sample 186_Cy5	rRaw_US10020348_252800421145_S01_GE2_107_Sep09_2_4.txt	27	M	EURAM
Sample 183_Cy3	gRaw_US10020348_252800421103_S01_GE2_107_Sep09_2_1.txt	58	M	EURAM

## Sheet: New Latent TB cohort
Sample No	Array ID	Age at time of sampling	Gender	Ethnicity	Sub ethnicity	Radiological changes	Quantiferon	Previous TB	HIV serology
U1203L	rRaw_US10020348_257236312396_S01_GE2_107_Sep09_2_2.txt	34	M	BLAF	South Africa	CXR: NAD	+	no	neg
U1217L	rRaw_US10020348_257236312396_S01_GE2_107_Sep09_2_3.txt	32	M	EURAM	Spain	CXR: NAD	+	no	neg
U1218L	rRaw_US10020348_257236312396_S01_GE2_107_Sep09_2_4.txt	26	F	BLAF	Guyana	CXR: NAD	+	no	neg
U1220L	rRaw_US10020348_257236312395_S01_GE2_107_Sep09_2_3.txt	26	F	EURAM	UK	CXR: NAD	+	no	neg
U1222L	gRaw_US10020348_257236313485_S01_GE2_107_Sep09_2_3.txt	29	F	BLAF	Ethiopia	CXR: NAD	+	no	neg
U1228L	gRaw_US10020348_257236312396_S01_GE2_107_Sep09_2_2.txt	44	F	BLAF	Zimbabwe	CXR: NAD	+	no	neg
U1238L	gRaw_US10020348_257236312396_S01_GE2_107_Sep09_2_3.txt	28	F	BLAF	Nigeria	CXR: NAD	+	no	neg
U1246L	rRaw_US10020348_252800421959_S01_GE2_107_Sep09_2_1.txt	64	F	BLAF	Eritria	CXR: NAD	+	no	neg
U1250L	gRaw_US10020348_257236312396_S01_GE2_107_Sep09_2_4.txt	55	F	SASIA	Phillipins	CXR: NAD	+	no	neg
U1254L	gRaw_US10020348_257236312395_S01_GE2_107_Sep09_2_3.txt	21	F	BLAF	UK	CXR: NAD	+	no	neg
U1256L	rRaw_US10020348_257236313485_S01_GE2_107_Sep09_2_3.txt	21	M	EURAM	Kosovo	CXR: NAD	+	no	neg
