# Supplementary material for: Blood transcriptomic diagnosis of pulmonary and extrapulmonary tuberculosis
Source: JCI Insight. 2016 Oct 6;1(16):e87238. doi: 10.1172/jci.insight.87238 (PMC5053151; doi:10.1172/jci.insight.87238)
Supplement: Supplemental Table 2 [file jciinsight-1-87238-s004.xlsx]

## Sheet: InnateDB_temp_batch_08062757300
Pathway Name	Pathway Id	Source Name	Organism	Pathway uploaded gene count	Genes in InnateDB for this entity	Pathway p-value	Pathway p-value (corrected)	Gene Symbols	Genes (Symbol|IDBG-ID|Ensembl|Entrez|Fold Change|P-Value)
Interferon Signaling	18059	REACTOME	9606	8	158	5.55815e-08	3.22373e-06	FCGR1B; GBP1; GBP2; GBP5; IFIT2; SOCS3; STAT1; XAF1;	FCGR1B|IDBG-101565|ENSG00000198019|100132417,2210|; GBP1|IDBG-100165|ENSG00000117228|2633|; GBP2|IDBG-100168|ENSG00000162645|2634|; GBP5|IDBG-100180|ENSG00000154451|115362|; IFIT2|IDBG-81895|ENSG00000119922|3433|; SOCS3|IDBG-70676|ENSG00000184557|9021|; STAT1|IDBG-77617|ENSG00000115415|6772|; XAF1|IDBG-22619|ENSG00000132530|54739|;
Cytokine Signaling in Immune system	17418	REACTOME	9606	8	267	3.05289e-06	5.90225e-05	FCGR1B; GBP1; GBP2; GBP5; IFIT2; SOCS3; STAT1; XAF1;	FCGR1B|IDBG-101565|ENSG00000198019|100132417,2210|; GBP1|IDBG-100165|ENSG00000117228|2633|; GBP2|IDBG-100168|ENSG00000162645|2634|; GBP5|IDBG-100180|ENSG00000154451|115362|; IFIT2|IDBG-81895|ENSG00000119922|3433|; SOCS3|IDBG-70676|ENSG00000184557|9021|; STAT1|IDBG-77617|ENSG00000115415|6772|; XAF1|IDBG-22619|ENSG00000132530|54739|;
Interferon gamma signaling	13077	REACTOME	9606	5	63	2.45175e-06	7.11007e-05	FCGR1B; GBP1; GBP2; GBP5; SOCS3;	FCGR1B|IDBG-101565|ENSG00000198019|100132417,2210|; GBP1|IDBG-100165|ENSG00000117228|2633|; GBP2|IDBG-100168|ENSG00000162645|2634|; GBP5|IDBG-100180|ENSG00000154451|115362|; SOCS3|IDBG-70676|ENSG00000184557|9021|;
Immune System	18444	REACTOME	9606	14	1127	1.20401e-05	0.000174581	AIM2; BLK; C1QB; CD274; FCGR1B; GBP1; GBP2; GBP5; IFIT2; SOCS3; STAT1; TAP1; TLR5; XAF1;	AIM2|IDBG-103863|ENSG00000163568|9447|; BLK|IDBG-7345|ENSG00000136573|640|; C1QB|IDBG-93747|ENSG00000173369|713|; CD274|IDBG-47487|ENSG00000120217|29126|; FCGR1B|IDBG-101565|ENSG00000198019|100132417,2210|; GBP1|IDBG-100165|ENSG00000117228|2633|; GBP2|IDBG-100168|ENSG00000162645|2634|; GBP5|IDBG-100180|ENSG00000154451|115362|; IFIT2|IDBG-81895|ENSG00000119922|3433|; SOCS3|IDBG-70676|ENSG000001845…
Interferon alpha/beta signaling	13074	REACTOME	9606	4	59	5.13812e-05	0.000596022	GBP2; IFIT2; SOCS3; XAF1;	GBP2|IDBG-100168|ENSG00000162645|2634|; IFIT2|IDBG-81895|ENSG00000119922|3433|; SOCS3|IDBG-70676|ENSG00000184557|9021|; XAF1|IDBG-22619|ENSG00000132530|54739|;
IL23-mediated signaling events	15427	PID NCI	9606	3	37	0.000287848	0.00278253	IL18RAP; SOCS3; STAT1;	IL18RAP|IDBG-64252|ENSG00000115607|8807|; SOCS3|IDBG-70676|ENSG00000184557|9021|; STAT1|IDBG-77617|ENSG00000115415|6772|;
Oncostatin_M	16513	NETPATH	9606	3	45	0.000515643	0.00427247	OSM; SOCS3; STAT1;	OSM|IDBG-4002|ENSG00000099985|5008|; SOCS3|IDBG-70676|ENSG00000184557|9021|; STAT1|IDBG-77617|ENSG00000115415|6772|;
Il22 soluble receptor signaling pathway	4119	PID BIOCARTA	9606	2	11	0.000652356	0.00472958	SOCS3; STAT1;	SOCS3|IDBG-70676|ENSG00000184557|9021|; STAT1|IDBG-77617|ENSG00000115415|6772|;
IL6	15922	NETPATH	9606	3	85	0.00325987	0.0210081	BMX; SOCS3; STAT1;	BMX|IDBG-46340|ENSG00000102010|660|; SOCS3|IDBG-70676|ENSG00000184557|9021|; STAT1|IDBG-77617|ENSG00000115415|6772|;
EPO signaling pathway	15297	PID NCI	9606	2	30	0.00494737	0.0260861	SOCS3; STAT1;	SOCS3|IDBG-70676|ENSG00000184557|9021|; STAT1|IDBG-77617|ENSG00000115415|6772|;
FoxO family signaling	15266	PID NCI	9606	2	29	0.00462774	0.0268409	BCL6; SOD2;	BCL6|IDBG-69349|ENSG00000113916|604|; SOD2|IDBG-98553|ENSG00000112096|100129518,6648|;
IL2-mediated signaling events	15044	PID NCI	9606	2	37	0.00745861	0.03605	SOCS3; STAT1;	SOCS3|IDBG-70676|ENSG00000184557|9021|; STAT1|IDBG-77617|ENSG00000115415|6772|;
Direct p53 effectors	15209	PID NCI	9606	3	129	0.0103809	0.0430064	ATF3; BCL6; TAP1;	ATF3|IDBG-106549|ENSG00000162772|467|; BCL6|IDBG-69349|ENSG00000113916|604|; TAP1|IDBG-81568|ENSG00000168394|6890|;
IL6-mediated signaling events	15826	PID NCI	9606	2	43	0.00998012	0.0445267	SOCS3; STAT1;	SOCS3|IDBG-70676|ENSG00000184557|9021|; STAT1|IDBG-77617|ENSG00000115415|6772|;
Jak-STAT signaling pathway	568	KEGG	9606	3	158	0.0178745	0.0518361	OSM; SOCS3; STAT1;	OSM|IDBG-4002|ENSG00000099985|5008|; SOCS3|IDBG-70676|ENSG00000184557|9021|; STAT1|IDBG-77617|ENSG00000115415|6772|;
IL4-mediated signaling events	15439	PID NCI	9606	2	60	0.0188455	0.0520496	BCL6; SOCS3;	BCL6|IDBG-69349|ENSG00000113916|604|; SOCS3|IDBG-70676|ENSG00000184557|9021|;
FGF signaling pathway	15346	PID NCI	9606	2	51	0.0138459	0.0535375	MMP9; STAT1;	MMP9|IDBG-78722|ENSG00000100985|4318|; STAT1|IDBG-77617|ENSG00000115415|6772|;
BCR	15916	NETPATH	9606	3	157	0.017577	0.0536561	BCL6; BLK; STAT1;	BCL6|IDBG-69349|ENSG00000113916|604|; BLK|IDBG-7345|ENSG00000136573|640|; STAT1|IDBG-77617|ENSG00000115415|6772|;
Staphylococcus aureus infection	10357	KEGG	9606	2	53	0.0148989	0.0540084	C1QB; FCAR;	C1QB|IDBG-93747|ENSG00000173369|713|; FCAR|IDBG-69662|ENSG00000186431|2204|;
IL12-mediated signaling events	15185	PID NCI	9606	2	57	0.0171051	0.0551164	IL18RAP; STAT1;	IL18RAP|IDBG-64252|ENSG00000115607|8807|; STAT1|IDBG-77617|ENSG00000115415|6772|;
ATF-2 transcription factor network	15253	PID NCI	9606	2	56	0.0165411	0.0564345	ATF3; SOCS3;	ATF3|IDBG-106549|ENSG00000162772|467|; SOCS3|IDBG-70676|ENSG00000184557|9021|;
AP-1 transcription factor network	15318	PID NCI	9606	2	67	0.0231828	0.0611182	ATF3; MMP9;	ATF3|IDBG-106549|ENSG00000162772|467|; MMP9|IDBG-78722|ENSG00000100985|4318|;
Complement and coagulation cascades	456	KEGG	9606	2	69	0.0244909	0.0617596	C1QB; SERPING1;	C1QB|IDBG-93747|ENSG00000173369|713|; SERPING1|IDBG-46853|ENSG00000149131|710|;
IL4	15920	NETPATH	9606	2	74	0.0278903	0.0674015	SOCS3; STAT1;	SOCS3|IDBG-70676|ENSG00000184557|9021|; STAT1|IDBG-77617|ENSG00000115415|6772|;
TSH	15927	NETPATH	9606	2	82	0.0336985	0.0723895	SOCS3; STAT1;	SOCS3|IDBG-70676|ENSG00000184557|9021|; STAT1|IDBG-77617|ENSG00000115415|6772|;
RANKL	15925	NETPATH	9606	2	84	0.0352189	0.0729534	FCAR; STAT1;	FCAR|IDBG-69662|ENSG00000186431|2204|; STAT1|IDBG-77617|ENSG00000115415|6772|;
IL2	15918	NETPATH	9606	2	81	0.0329484	0.0735004	SOCS3; STAT1;	SOCS3|IDBG-70676|ENSG00000184557|9021|; STAT1|IDBG-77617|ENSG00000115415|6772|;
Antigen processing-Cross presentation	18220	REACTOME	9606	2	80	0.0322051	0.0747158	FCGR1B; TAP1;	FCGR1B|IDBG-101565|ENSG00000198019|100132417,2210|; TAP1|IDBG-81568|ENSG00000168394|6890|;
EPH-Ephrin signaling	19189	REACTOME	9606	2	91	0.0407454	0.0814907	LIMK2; MMP9;	LIMK2|IDBG-4518|ENSG00000182541|3985|; MMP9|IDBG-78722|ENSG00000100985|4318|;
Leptin	15926	NETPATH	9606	2	96	0.0448812	0.0867703	SOCS3; STAT1;	SOCS3|IDBG-70676|ENSG00000184557|9021|; STAT1|IDBG-77617|ENSG00000115415|6772|;
Orphan transporters	18365	REACTOME	9606	2	105	0.0526988	0.0926221	SCO2; SMARCD3;	SCO2|IDBG-13796|ENSG00000130489|9997|; SMARCD3|IDBG-49450|ENSG00000082014|6604|;
Prolactin	15931	NETPATH	9606	2	105	0.0526988	0.0926221	SOCS3; STAT1;	SOCS3|IDBG-70676|ENSG00000184557|9021|; STAT1|IDBG-77617|ENSG00000115415|6772|;
Toll-like receptor signaling pathway	564	KEGG	9606	2	103	0.0509214	0.0952724	STAT1; TLR5;	STAT1|IDBG-77617|ENSG00000115415|6772|; TLR5|IDBG-106840|ENSG00000187554|7100|;
Adaptive Immune System	18371	REACTOME	9606	5	604	0.0588631	0.100414	BLK; CD274; FCGR1B; SOCS3; TAP1;	BLK|IDBG-7345|ENSG00000136573|640|; CD274|IDBG-47487|ENSG00000120217|29126|; FCGR1B|IDBG-101565|ENSG00000198019|100132417,2210|; SOCS3|IDBG-70676|ENSG00000184557|9021|; TAP1|IDBG-81568|ENSG00000168394|6890|;
Class I MHC mediated antigen processing & presentation	19282	REACTOME	9606	3	256	0.0607032	0.100594	FCGR1B; SOCS3; TAP1;	FCGR1B|IDBG-101565|ENSG00000198019|100132417,2210|; SOCS3|IDBG-70676|ENSG00000184557|9021|; TAP1|IDBG-81568|ENSG00000168394|6890|;
Signaling by SCF-KIT	13325	REACTOME	9606	2	127	0.0736323	0.11863	MMP9; STAT1;	MMP9|IDBG-78722|ENSG00000100985|4318|; STAT1|IDBG-77617|ENSG00000115415|6772|;
EGFR1	15908	NETPATH	9606	4	472	0.0829399	0.123347	CEACAM1; PLSCR1; SOCS3; STAT1;	CEACAM1|IDBG-54381|ENSG00000079385|634|; PLSCR1|IDBG-60169|ENSG00000188313|5359|; SOCS3|IDBG-70676|ENSG00000184557|9021|; STAT1|IDBG-77617|ENSG00000115415|6772|;
Osteoclast differentiation	10367	KEGG	9606	2	133	0.0797437	0.125004	SOCS3; STAT1;	SOCS3|IDBG-70676|ENSG00000184557|9021|; STAT1|IDBG-77617|ENSG00000115415|6772|;
Hepatitis C	10404	KEGG	9606	2	136	0.0828582	0.126468	SOCS3; STAT1;	SOCS3|IDBG-70676|ENSG00000184557|9021|; STAT1|IDBG-77617|ENSG00000115415|6772|;
Phagosome	10394	KEGG	9606	2	152	0.100078	0.145113	FCAR; TAP1;	FCAR|IDBG-69662|ENSG00000186431|2204|; TAP1|IDBG-81568|ENSG00000168394|6890|;
Fatty acid, triacylglycerol, and ketone body metabolism	13534	REACTOME	9606	2	176	0.127573	0.180469	GK; SMARCD3;	GK|IDBG-53826|ENSG00000198814|2710|; SMARCD3|IDBG-49450|ENSG00000082014|6604|;
GPCR ligand binding	19266	REACTOME	9606	3	433	0.195337	0.269752	ADM; FFAR2; P2RY14;	ADM|IDBG-31636|ENSG00000148926|133|; FFAR2|IDBG-44260|ENSG00000126262|2867|; P2RY14|IDBG-61501|ENSG00000174944|9934|;
Cytokine-cytokine receptor interaction	515	KEGG	9606	2	258	0.230962	0.31153	IL18RAP; OSM;	IL18RAP|IDBG-64252|ENSG00000115607|8807|; OSM|IDBG-4002|ENSG00000099985|5008|;
Extracellular matrix organization	17095	REACTOME	9606	2	266	0.24147	0.318301	CEACAM1; MMP9;	CEACAM1|IDBG-54381|ENSG00000079385|634|; MMP9|IDBG-78722|ENSG00000100985|4318|;
JAK STAT pathway and regulation	16125	INOH	9606	2	273	0.250688	0.323109	SOCS3; STAT1;	SOCS3|IDBG-70676|ENSG00000184557|9021|; STAT1|IDBG-77617|ENSG00000115415|6772|;
Developmental Biology	16794	REACTOME	9606	3	502	0.260138	0.328	LIMK2; MMP9; SMARCD3;	LIMK2|IDBG-4518|ENSG00000182541|3985|; MMP9|IDBG-78722|ENSG00000100985|4318|; SMARCD3|IDBG-49450|ENSG00000082014|6604|;
Class A/1 (Rhodopsin-like receptors)	13250	REACTOME	9606	2	307	0.29558	0.364758	FFAR2; P2RY14;	FFAR2|IDBG-44260|ENSG00000126262|2867|; P2RY14|IDBG-61501|ENSG00000174944|9934|;
Pathways in cancer	4397	KEGG	9606	2	329	0.324525	0.384132	MMP9; STAT1;	MMP9|IDBG-78722|ENSG00000100985|4318|; STAT1|IDBG-77617|ENSG00000115415|6772|;
Innate Immune System	17476	REACTOME	9606	3	563	0.319788	0.386411	AIM2; C1QB; TLR5;	AIM2|IDBG-103863|ENSG00000163568|9447|; C1QB|IDBG-93747|ENSG00000173369|713|; TLR5|IDBG-106840|ENSG00000187554|7100|;
Axon guidance	17789	REACTOME	9606	2	336	0.333688	0.387078	LIMK2; MMP9;	LIMK2|IDBG-4518|ENSG00000182541|3985|; MMP9|IDBG-78722|ENSG00000100985|4318|;
Signal Transduction	17980	REACTOME	9606	8	1965	0.390149	0.443699	ADM; DHRS9; FFAR2; KREMEN1; MMP9; P2RY14; SOCS3; STAT1;	ADM|IDBG-31636|ENSG00000148926|133|; DHRS9|IDBG-74381|ENSG00000073737|10170|; FFAR2|IDBG-44260|ENSG00000126262|2867|; KREMEN1|IDBG-3462|ENSG00000183762|83999|; MMP9|IDBG-78722|ENSG00000100985|4318|; P2RY14|IDBG-61501|ENSG00000174944|9934|; SOCS3|IDBG-70676|ENSG00000184557|9021|; STAT1|IDBG-77617|ENSG00000115415|6772|;
Hemostasis	19856	REACTOME	9606	2	508	0.542067	0.604613	CEACAM1; SERPING1;	CEACAM1|IDBG-54381|ENSG00000079385|634|; SERPING1|IDBG-46853|ENSG00000149131|710|;
Metabolism of lipids and lipoproteins	16920	REACTOME	9606	2	554	0.590234	0.645917	GK; SMARCD3;	GK|IDBG-53826|ENSG00000198814|2710|; SMARCD3|IDBG-49450|ENSG00000082014|6604|;
GPCR downstream signaling	18003	REACTOME	9606	3	923	0.645627	0.680843	ADM; FFAR2; P2RY14;	ADM|IDBG-31636|ENSG00000148926|133|; FFAR2|IDBG-44260|ENSG00000126262|2867|; P2RY14|IDBG-61501|ENSG00000174944|9934|;
Transmembrane transport of small molecules	16726	REACTOME	9606	2	606	0.640265	0.687692	SCO2; SMARCD3;	SCO2|IDBG-13796|ENSG00000130489|9997|; SMARCD3|IDBG-49450|ENSG00000082014|6604|;
Signaling by GPCR	17449	REACTOME	9606	3	1035	0.723416	0.749253	ADM; FFAR2; P2RY14;	ADM|IDBG-31636|ENSG00000148926|133|; FFAR2|IDBG-44260|ENSG00000126262|2867|; P2RY14|IDBG-61501|ENSG00000174944|9934|;
Disease	19807	REACTOME	9606	3	1192	0.810276	0.824491	DHRS9; KREMEN1; STAT1;	DHRS9|IDBG-74381|ENSG00000073737|10170|; KREMEN1|IDBG-3462|ENSG00000183762|83999|; STAT1|IDBG-77617|ENSG00000115415|6772|;
Metabolism	19429	REACTOME	9606	3	1535	0.924969	0.924969	GK; SCO2; SMARCD3;	GK|IDBG-53826|ENSG00000198814|2710|; SCO2|IDBG-13796|ENSG00000130489|9997|; SMARCD3|IDBG-49450|ENSG00000082014|6604|;
